# Supplementary material for: Comparison of transmission parameters between Anopheles argyritarsis and Anopheles pseudopunctipennis in two ecologically different localities of Bolivia
Source: Malar J. 2013 Aug 13;12:282. doi: 10.1186/1475-2875-12-282 (PMC3751432; doi:10.1186/1475-2875-12-282)
Supplement: Additional file 1 — List of sampling stations where An. pseudopunctipennis and/or An. argyritarsis were collected in Bolivia. [file 1475-2875-12-282-S1.xlsx]

## Sheet: Feuil1
Site	Latitude	Longitude	Presence of An. pseudopunctipennis	Presence of An. argyritarsis	Larval breeding site
1	-18.4607	-64.9904	YES		river margin
2	-18.4605	-64.9891	YES		river margin
3	-18.4599	-64.9917	YES		river margin
4	-18.4562	-64.9932	YES	YES	river margin pond
5	-18.4559	-64.4937	YES		river margin
6	-18.4557	-64.9935	YES	YES	river margin pond
7	-18.4546	-64.993	YES		river margin
8	-18.4514	-64.4932	YES		river margin
9	-18.4143	-65.0302	YES	YES	water infiltration near river
10	-18.4141	-65.0311	YES	YES	ditch
11	-18.414	-65.03	YES		water infiltration near river
12	-18.4133	-65.0319	YES		ditch
13	-18.2893	-64.9937	YES		river margin
14	-18.4127	-65.0327	YES		water infiltration near river
15	-18.1586	-64.8662	YES		water infiltration near river
16	-18.1588	-64.8662	YES		river margin pond
17	-18.1584	-64.8655	YES		ditch
18	-18.1251	-64.8105	YES		water infiltration near river
19	-18.125	-64.7262	YES		water infiltration near river
20	-18.1249	-64.8084	YES		water infiltration near river
21	-18.1102	-64.7678	YES		river margin
22	-18.1115	-64.0803	YES		ditch
23	-18.111	-64.9138	YES		water infiltration near river
24	-18.1105	-64.9141	YES		ditch
25	-18.158	-64.8685	YES		river margin
26	-18.1582	-64.8653	YES	YES	Pond
27	-18.1582	-64.8654	YES		river margin
28	-18.1586	-64.8641	YES		river margin pond
29	-18.1602	-64.8627	YES		water infiltration near river
30	-18.158	-64.8685	YES		river margin pond
31	-18.1275	-64.898	YES		river margin pond
32	-18.1284	-64.8983	YES		water infiltration near river
33	-18.5535	-63.1728	YES		Large pool
34	-18.1281	-64.8914	YES		river margin
35	-18.1281	-64.8914	YES		ditch
36	-18.127	-64.8907	YES		water infiltration near river
37	-18.1119	-64.9137	YES		ditch
38	-18.113	-64.9134	YES		ditch
39	-18.114	-64.7691	YES		river margin
40	-18.1134	-64.7887	YES		river margin pond
41	-18.1135	-64.7685	YES		water infiltration near river
42	-18.1374	-64.8818	YES		water infiltration near river
43	-18.1414	-64.8811	YES		water infiltration near river
44	-18.1407	-64.8815	YES		water infiltration near river
45	-17.8408	-64.9095	YES	YES	water infiltration near river
46	-17.8408	-64.9099	YES	YES	water infiltration near river
47	-17.9416	-64.8131	YES	YES	river margin pond
48	-17.9261	-64.8234	YES		ditch
49	-17.9251	-64.8269	YES		water infiltration near river
50	-17.928	-64.823	YES		water infiltration near river
51	-17.9349	-64.8184	YES		water infiltration near river
52	-17.8724	-64.8731	YES	YES	ditch
53	-17.8614	-64.9793		YES	water infiltration near river
54	-17.8637	-64.8852	YES		ditch
55	-17.8628	-64.8846		YES	water infiltration near river
56	-17.8616	-64.888	YES	YES	water infiltration near river
57	-17.8632	-64.8868	YES		water infiltration near river
58	-17.8637	-64.8731	YES		ditch
59	-17.8435	-64.9059	YES		Large pool
60	-17.8398	-64.9179	YES	YES	water infiltration near river
61	-17.1613	-64.6279		YES	Large pool
62	-16.5671	-65.8171		YES	river margin
63	-16.9699	-65.3828	YES		river margin
64	-16.6979	-65.6769	YES		water infiltration near river
65	-17.9285	-65.3204		YES	ditch
66	-18.0541	-65.4981		YES	river margin
67	-17.8875	-65.3517		YES	water infiltration near river
68	-17.8996	-65.3602		YES	ditch
69	-17.9268	-65.303	YES	YES	water infiltration near river
70	-18.2223	-65.5391	YES	YES	water infiltration near river
71	-18.2324	-65.5374	YES		water infiltration near river
72	-17.9465	-65.3398	YES	YES	water infiltration near river
73	-17.9453	-65.3383	YES	YES	water infiltration near river
74	-17.9218	-65.2958	YES	YES	water infiltration near river
75	-17.9198	-65.3331		YES	water infiltration near river
76	-17.9199	-65.2994	YES	YES	water infiltration near river
77	-17.927	-65.2018	YES		river margin
78	-17.8507	-65.3301		YES	river margin pond
79	-17.9843	-65.3724	YES	YES	water infiltration near river
80	-17.9595	-65.3925	YES	YES	river margin pond
81	-17.9099	-65.3939		YES	water infiltration near river
82	-17.8894	-65.3587		YES	river margin
83	-21.4537	-64.3698	YES		river margin
84	-22.6853	-64.3934	YES		river margin
85	-22.2521	-64.5723	YES	YES	river margin pond
86	-22.6713	-64.2744	YES		river margin
87	-22.6707	-64.2763	YES		artificial container
88	-22.6683	-64.2766	YES		water infiltration near river
89	-22.6681	-64.2721	YES	YES	river margin pond
90	-22.512	-64.214		YES	river margin
91	-22.7198	-64.3747	YES	YES	river margin pond
92	-22.2865	-64.4879	YES		river margin
93	-22.2865	-64.4879	YES	YES	river margin pond
94	-22.7198	-64.3747	YES	YES	river margin pond
95	-22.4643	-64.4755	YES		river margin pond
96	-22.4643	-64.4755	YES	YES	river margin
97	-22.5215	-64.4393		YES	river margin
98	-22.5212	-64.4407		YES	Pond
99	-22.5191	-64.4359		YES	river margin
100	-22.5176	-64.4415		YES	river margin
101	-22.5166	-64.4414		YES	Small pool
102	-22.5855	-64.421		YES	ditch
103	-22.58	-64.4165		YES	river margin
104	-22.5629	-64.4083		YES	artificial container
105	-22.6972	-64.296	YES		river margin
106	-22.5596	-64.4069	YES		river margin
107	-22.5504	-64.4079		YES	river margin
108	-22.5504	-64.4079		YES	water infiltration near river
109	-22.5504	-64.4079		YES	water infiltration near river
110	-22.5373	-64.4083		YES	water infiltration near river
111	-22.5354	-64.4109		YES	water infiltration near river
112	-22.5346	-64.4108		YES	Artifical container
113	-22.53	-64.415		YES	water infiltration near river
114	-22.5053	-64.3814	YES		water infiltration near river
115	-22.4506	-64.1623	YES		river margin pond
116	-22.4506	-64.1623	YES	YES	ditch
117	-22.4506	-64.1623	YES		ditch
118	-22.4473	-64.1602	YES	YES	river margin
119	-22.4459	-64.1602		YES	river margin
120	-22.4459	-64.1604		YES	river margin
121	-22.4448	-64.1595	YES		river margin
122	-22.4338	-64.1544	YES	YES	river margin
123	-22.4338	-64.213		YES	Artifical container
124	-22.4338	-64.1547	YES	YES	river margin
125	-22.5121	-64.2143	YES	YES	water infiltration near river
126	-22.5117	-64.2157		YES	Artifical container
127	-22.5108	-64.213	YES	YES	river margin
128	-21.5308	-64.1821	YES	YES	ditch
129	-21.524	-64.1724	YES	YES	river margin
130	-21.1864	-64.2293	YES	YES	water infiltration near river
131	-22.1774	-64.0279	YES		river margin
132	-22.0277	-63.9497	YES	YES	river margin
133	-22.0265	-63.9524	YES		water infiltration near river
134	-21.7971	-63.7281	YES		river margin
135	-21.7971	-63.7281	YES		river margin
136	-22.028	-63.9498	YES	YES	water infiltration near river
137	-22.0278	-63.95		YES	Artifical container
138	-22.0277	-63.949	YES		water infiltration near river
139	-22.0277	-63.949	YES		water infiltration near river
140	-22.0269	-63.9517		YES	Artifical container
141	-22.0267	-63.9522		YES	water infiltration near river
142	-22.0265	-63.9524	YES	YES	water infiltration near river
143	-22.0265	-63.9524	YES	YES	water infiltration near river
144	-22.0261	-63.9528	YES	YES	water infiltration near river
145	-22.0255	-63.9562	YES	YES	water infiltration near river
146	-22.0247	-63.956	YES	YES	water infiltration near river
147	-22.0243	-63.956	YES	YES	water infiltration near river
148	-22.0243	-63.956		YES	water infiltration near river
149	-22.0241	-63.956		YES	Animal track
150	-22.0207	-63.956	YES		river margin pond
151	-22.1778	-64.0272	YES	YES	water infiltration near river
152	-22.1778	-64.0272	YES	YES	water infiltration near river
153	-22.1776	-64.0282	YES		water infiltration near river
154	-22.1776	-64.0281	YES	YES	river margin
155	-22.1901	-64.0294		YES	Small pool
156	-22.0781	-63.9835	YES	YES	water infiltration near river
157	-22.0507	-63.9783	YES	YES	water infiltration near river
158	-22.0511	-63.9785	YES		water infiltration near river
159	-22.0979	-63.9958	YES	YES	water infiltration near river
160	-22.0901	-63.9957	YES	YES	ditch
161	-22.086	-63.9928		YES	ditch
162	-22.0824	-63.9938	YES		water infiltration near river
163	-22.0813	-63.9941	YES		water infiltration near river
164	-22.2199	-64.035	YES	YES	water infiltration near river
165	-22.2179	-64.0336		YES	Small pool
166	-22.1904	-64.0298	YES		river margin
167	-22.1777	-64.0287	YES		ditch
168	-22.1777	-64.0287		YES	river margin
169	-22.0778	-63.9834	YES	YES	river margin
170	-21.9995	-63.9428	YES		water infiltration near river
171	-21.999	-63.9432	YES		water infiltration near river
172	-21.9945	-63.9428	YES		water infiltration near river
173	-21.9907	-63.9421		YES	Animal track
174	-21.9796	-63.9535		YES	Animal track
175	-21.9796	-63.9535		YES	water infiltration near river
176	-21.979	-63.953		YES	Animal track
177	-21.9717	-63.9522	YES		river margin pond
178	-21.7724	-63.6076	YES		Well near river
179	-21.7705	-63.6155		YES	river margin pond
180	-21.1237	-63.4047	YES		river margin
181	-21.8774	-63.6778	YES		river margin
182	-21.7702	-63.5681	YES	YES	Well near river
183	-21.7677	-63.5692	YES	YES	water infiltration near river
184	-21.7675	-63.5711	YES		Well near river
185	-21.7674	-63.5712	YES	YES	Well near river
186	-21.767	-63.5714	YES	YES	Pond
187	-21.7675	-63.5712	YES		river margin pond
188	-21.7677	-63.571	YES	YES	Pond
189	-21.7675	-63.571	YES		Well near river
190	-21.7685	-63.6065		YES	river margin
191	-21.767	-63.6056		YES	Pond
192	-21.812	-63.5572		YES	river margin
193	-21.8102	-63.5534	YES	YES	river margin pond
194	-21.8098	-63.5536		YES	river margin pond
195	-21.8094	-63.5523	YES	YES	river margin pond
196	-21.8092	-63.5514		YES	Pond
197	-21.8091	-63.5516		YES	river margin pond
198	-21.8089	-63.5694	YES	YES	river margin
199	-21.8062	-63.5485	YES		river margin
200	-21.8036	-63.549	YES	YES	river margin pond
201	-21.8011	-63.5472	YES		river margin
202	-21.801	-63.5602	YES		ditch
203	-21.801	-63.5602		YES	river margin pond
204	-21.801	-63.5602		YES	river margin pond
205	-21.8005	-63.5493	YES		river margin
206	-21.8004	-63.5579		YES	river margin pond
207	-21.7995	-63.5579	YES	YES	river margin
208	-21.7991	-63.5516	YES	YES	river margin pond
209	-21.7979	-63.543	YES		river margin pond
210	-21.797	-63.5545	YES		river margin
211	-21.7962	-63.5559	YES	YES	river margin pond
212	-21.7961	-63.5566	YES	YES	river margin pond
213	-21.7957	-63.5559	YES		river margin pond
214	-21.7955	-63.5577	YES	YES	river margin pond
215	-21.7955	-63.5577		YES	Pond
216	-21.795	-63.5573	YES	YES	river margin
217	-21.7949	-63.5579	YES	YES	river margin pond
218	-21.7946	-63.5567	YES	YES	river margin pond
219	-21.7945	-63.5593		YES	river margin pond
220	-21.7945	-63.5593		YES	river margin pond
221	-21.7945	-63.5608	YES	YES	river margin pond
222	-21.7945	-63.5608	YES		river margin pond
223	-21.7893	-63.5619	YES	YES	river margin pond
224	-21.3053	-63.6474	YES	YES	river margin
225	-21.7756	-63.5638	YES	YES	river margin pond
226	-21.7745	-63.562	YES		river margin pond
227	-21.7731	-63.5652	YES		Large pool
228	-21.7724	-63.5672	YES		river margin pond
229	-21.7711	-63.5675	YES	YES	Large pool
230	-21.7699	-63.5696	YES	YES	river margin pond
231	-21.9933	-63.6622	YES	YES	river margin
232	-21.652	-63.6028	YES	YES	river margin
233	-21.6518	-63.6018	YES	YES	river margin
234	-21.8866	-63.6193	YES		river margin pond
235	-21.8729	-63.6215	YES	YES	river margin pond
236	-21.6821	-63.4887		YES	Well near river
237	-21.8156	-63.5858	YES		river margin
238	-21.4212	-64.6723	YES	YES	river margin pond
239	-21.7408	-63.5992		YES	water infiltration near river
240	-21.7821	-63.5732	YES	YES	water infiltration near river
241	-21.4363	-64.0118	YES		river margin
242	-21.6657	-63.5509	YES		Well near river
243	-21.6606	-63.5571		YES	Well near river
244	-21.6582	-63.5222		YES	water infiltration near river
245	-21.6916	-63.6008		YES	ditch
246	-21.6862	-63.6081		YES	water infiltration near river
247	-21.6849	-63.609	YES	YES	water infiltration near river
248	-21.6847	-63.6092		YES	water infiltration near river
249	-21.6846	-63.6101		YES	water infiltration near river
250	-21.6604	-63.5883		YES	water infiltration near river
251	-21.6573	-63.5895		YES	river margin
252	-21.6665	-63.5161		YES	river margin
253	-21.6656	-63.5064	YES	YES	river margin
254	-21.8269	-63.5727	YES	YES	Well near river
255	-21.8244	-63.5682		YES	river margin
256	-21.8209	-63.5519		YES	river margin
257	-21.7584	-63.5636	YES	YES	water infiltration near river
258	-21.748	-63.5596	YES	YES	water infiltration near river
259	-21.7454	-63.5638	YES	YES	Large pool
260	-21.6364	-63.5666		YES	river margin
261	-21.6335	-63.5663	YES	YES	river margin
262	-21.6325	-63.567	YES	YES	water infiltration near river
263	-21.7857	-63.5705	YES		river margin
264	-21.7856	-63.5645	YES	YES	river margin pond
265	-21.7843	-63.5724	YES	YES	river margin
266	-21.7095	-63.5856	YES	YES	river margin
267	-21.707	-63.5808	YES	YES	river margin
268	-21.7013	-63.5889	YES		water infiltration near river
269	-21.7002	-63.5933	YES	YES	water infiltration near river
270	-21.6983	-63.5956	YES	YES	water infiltration near river
271	-22.0199	-63.6696	YES	YES	river margin pond
272	-21.7252	-63.5624	YES	YES	river margin pond
273	-15.551	-68.97	YES		water infiltration near river
274	-15.5502	-68.9692	YES		water infiltration near river
275	-15.549	-68.967	YES		water infiltration near river
276	-15.5512	-68.9759	YES		water infiltration near river
277	-14.7266	-68.4118		YES	artificial container
278	-14.7234	-68.4167		YES	Small pool
279	-14.7221	-68.4232		YES	river margin
280	-14.7191	-68.4236		YES	Small pool
281	-14.7174	-68.4255		YES	Pond
282	-14.7138	-68.4238		YES	water infiltration near river
283	-14.7138	-68.4217		YES	river margin
284	-14.7137	-68.4236		YES	river margin
285	-14.7126	-68.4166		YES	river margin
286	-14.7124	-68.4171		YES	Small pool
287	-14.7123	-68.4177		YES	Small pool
288	-14.7122	-68.4221		YES	Pond
289	-14.7117	-68.4224		YES	Pond
290	-14.7117	-68.4173		YES	Small pool
291	-14.7116	-68.4224		YES	Small pool
292	-14.7116	-68.4224		YES	Small pool
293	-14.9322	-68.3314		YES	Pond
294	-14.751	-68.4608		YES	Pond
295	-14.7504	-68.4606		YES	Small pool
296	-14.7448	-68.4741		YES	Pond
297	-14.7436	-68.4689		YES	Small pool
298	-14.7432	-68.4671		YES	Pond
299	-14.7247	-68.5282		YES	ditch
300	-14.7815	-68.4178		YES	Animal track
301	-15.7478	-67.6785		YES	river margin
302	-15.9357	-67.4774		YES	river margin
303	-15.7254	-67.8		YES	Pond
304	-15.7247	-67.7995	YES		river margin pond
305	-15.7247	-67.7995	YES	YES	river margin
306	-15.4852	-67.803	YES	YES	river margin
307	-15.4669	-67.7718		YES	river margin
308	-15.5018	-67.8788	YES	YES	river margin pond
309	-15.4944	-67.8905	YES	YES	river margin
310	-15.5499	-67.8151		YES	Pond
311	-15.4882	-67.8166	YES		Large pool
312	-15.4771	-67.3416		YES	river margin
313	-15.4694	-67.7602		YES	river margin
314	-15.9348	-67.4797		YES	river margin
315	-15.7612	-67.4744		YES	Pond
316	-15.8242	-67.5816		YES	Large pool
317	-15.8404	-67.5496	YES		river margin pond
318	-15.8392	-67.5493	YES		river margin pond
319	-15.8453	-67.5465	YES		river margin
320	-15.6575	-67.1346	YES		river margin
321	-15.6575	-67.1346	YES		river margin
322	-17.9914	-63.3931	YES		river margin
323	-17.9772	-63.3769	YES		river margin pond
324	-18.0833	-63.45	YES	YES	river margin pond
325	-19.0776	-63.5001	YES		Large pool
326	-18.1329	-63.6504	YES	YES	river margin pond
327	-17.6367	-63.5774	YES	YES	river margin
328	-17.6101	-63.5276	YES	YES	river margin
329	-19.7676	-63.8716	YES		Large pool
330	-19.7676	-63.8716	YES		Large pool
331	-19.6519	-64.0531	YES	YES	river margin
332	-19.9392	-63.9897		YES	river margin
333	-20.3319	-64.0081		YES	river margin
334	-20.256	-63.9588	YES	YES	river margin
335	-20.4222	-64.0083	YES	YES	river margin
336	-20.4077	-64.0067		YES	river margin
337	-19.7766	-63.8724	YES	YES	Large pool
338	-20.26	-63.9869	YES	YES	river margin
339	-19.7881	-64.0325		YES	river margin
340	-19.835	-63.9836	YES	YES	river margin
341	-20.1964	-63.9583	YES	YES	river margin
342	-19.9544	-63.7389		YES	river margin
343	-19.7706	-63.8722		YES	river margin
344	-19.7502	-63.8433	YES	YES	Large pool
345	-18.8763	-65.1266	YES		river margin
346	-18.102	-65.6923	YES		river margin
